# Supplementary material for: Genetic and Respiratory Pathogenic Comparison of Two PRRSV‐2 Isolates Classified as Lineage Korean A and B
Source: Transbound Emerg Dis. 2026 Apr 15;2026:3335031. doi: 10.1155/tbed/3335031 (PMC13080872; doi:10.1155/tbed/3335031)
Supplement: Supplementary file 1 — Supporting Information List of 95 PRRSV‐2 strains used for phylogenetic tree construction. The table includes the GenBank accession numbers, strain names, lineage classifications, and years of collection for all strains. [file TBED-2026-3335031-s001.xlsx]

## Sheet: Sheet1
Accession No.	Strain name	Lineage	Collection year
MK057530	KU-N1606	LKA (L11)	2016
MZ287315	GBGJ22	LKA (L11)	2011
PX438683	SNUVP2403A	LKA (L11)	2024
MZ287316	CBJE19	LKA (L11)	2010
MT178233	KNU-1901	LKC (L1J)	2019
MT176434	KNU-1902	LKC (L1J)	2019
PP074324	SNUVR220803	LKC (L1J)	2022
MZ287326	K07-2273	LKC (L1J)	2007
MZ287318	JB15-N-PJ45-GN	LKC (L1J)	2015
KF555451	KNU-12-KJ4	LKC (L1J)	2013
KF555450	CA-2	LKC (L1J)	2013
DQ176020	MN184B	L1F
DQ176019	MN184A	L1F
EF488739	MN184C	L1F
MG860516	LNWK96	L1C	2017
KP283401	MN6	L1C	2012
KF724411	XW017	L1C	2013
KR534893	OH28372-2013	L1C	2013
KT257980	ISU37	L1C	2014
KT257983	ISU47	L1C	2014
KT257977	ISU30	L1C	2014
KU523367	WUH6	L1C	2011
MH167388	QHD3	L1C	2017
MN046229	HeB-239	L1C	2018
MH500776	NADC30 (2019)	L1C	2017
MG687491	QHD1	L1C	2017
MH651744	SD53-1603	L1C	2016
MG844181	HB17A	L1C	2017
KX169191	FJ1402	L1C	2014
KY412887	FJL15	L1C	2014
MN046241	SX2-1607	L1C	2016
KF611905	HENAN-XINX	L1C	2013
KX758249	FJWQ16	L1C
KX815413	15HEN1	L1C	2015
MG914067	SCcd17	L1C	2017
KY053458	SDYG1606	L1C	2016
KX980392	SDhz1512	L1C	2015
MN648450	HLJZD22-1812	L1C	2018
KU950374	HENZMD-9	L1C	2015
KT257986	ISU67	L1C	2014
KP283415	Iowa12	L1C	2012
MZ287320	JB15-N-P31-GB	L1C	2015
MZ287317	JB15-N-PJ73-GN	L1C	2015
MK057531	KU-N1702	L1C	2017
JN654459	NADC30 (2012)	L1C	2008
MF326989	IA/2014/ISU-2	L1A	2014
KP283414	Minnesota1	L1A	2012
KT257976	ISU29	L1A	2014
MN648449	HLHDZD32-1901	L1A	2019
MF326985	IA/2014/NADC34	L1A	2014
MF326986	IA/2015/NADC35	L1A	2015
MK202794	FJ0908	L1A	2018
MG913987	LNWK130	L1A	2017
MZ287313	JBNU-20-N01	L1.6	2020
MZ287314	JBNU-19-N01	L1.6	2019
KT258007	SDSU62	L1.6	2014
MZ287325	K08-1054	L5	2008
MK057529	KU-N1202	L5	2012
MZ287323	JB15-N-PJ4-GN	L5	2015
JN864948	DY	L5	2007
AF066183	RespPRRS MLV	L5
JX857698	YN-2011	L5	2011
AF331831	BJ-4	L5
EU880443	GS2004	L5
KT257944	14-60	L5	2014
MZ287322	JB15-N-M8-GN	L5	2015
AY585241	PL97-1	L5
AF176348	PA8	L5
EF536003	VR2332	L5
MK144542	GZgy17	L3	2017
KF678434	SH1211	L3	2012
KX689233	XJzx1-2015	L3	2015
MH236426	ZJnb16-2	L3	2016
JQ743666	QY2010	L3	2010
MN046242	LN-DB87	L3	2018
MZ287324	GGYC45	LKB	2010
PX438684	SNUVP2407B	LKB	2024
MZ287321	JB15-N-PJ10-GN	LKB	2015
GQ330474	APRRS	L7
AF184212	SP	L7
DQ779791	Pac	L8
AF325691	NVSL 97-7985 IA 1-4-2	L8
EU360130	HB-1/3.9	L8
AY150312	HB-1(sh)/2002	L8
KY373216	AHBZ	L8	2014
JX317649	JX	L8	2010
EF635006	HUN4	L8
GU169411	08HuN	L8	2008
MK450365	CH-YY	L8	2018
MF770574	17-ZJ-HZ	L8	2017
KY761966	FZ16A	L8	2016
KF815525	XJu-1	L8	2012
MK906026	JSTZ1712-12	L8	2017
EU708726	JX143	L8	2006
EU860248	TJ	L8	2006
